# Supplementary material for: Depletion of PSMD14 suppresses bladder cancer proliferation by regulating GPX4
Source: PeerJ. 2023 Jan 6;11:e14654. doi: 10.7717/peerj.14654 (PMC9828270; doi:10.7717/peerj.14654)
Supplement: Supplemental Information 3 [file peerj-11-14654-s003.zip]

Archive with 30 entries (30 files):
- 5637-F.png
- 5637-G.png
- GPX4-Figure -3A-illustration.tif
- GPX4-Figure -3B.tif
- GPX4-Figure -3C.Tif
- GPX4-Figure -3D.tif
- GPX4-Figure 3A-MARKER.tif
- GPX4-Figure 3A.tif
- GPX4-Figure 3B-illustration.tif
- GPX4-Figure 3C-illustration.tif
- GPX4-Figure 3D-illustration.tif
- GPX4-marker-Figure -3B.tif
- GPX4-marker-Figure -3C.Tif
- GPX4-marker-Figure -3D.tif
- PSMD14-KD-Figure 3B-3C-illustration.tif
- PSMD14-KD-Figure 3B-3C.tif
- PSMD14-KD-marker -Figure 3B-3C.tif
- PSMD14-OE-Figure -3D.tif
- PSMD14-OE-Figure 3d-illustration.tif
- PSMD14-OE-marker-Figure -3D.tif
- PSMD14-cell lines-Figure 3A-illustration.tif
- PSMD14-cell lines-Figure 3A.tif
- PSMD14-cell lines-marker -Figure 3A.tif
- T24-E.png
- actin-Figure 3A-illustration.tif
- actin-Figure 3A.tif
- actin-Figure 3B-3D-illustration.tif
- actin-Figure 3B-3D.tif
- actin-marker -Figure 3A.tif
- actin-marker -Figure 3B-3D.tif
