# Supplementary material for: Depletion of PSMD14 suppresses bladder cancer proliferation by regulating GPX4
Source: PeerJ. 2023 Jan 6;11:e14654. doi: 10.7717/peerj.14654 (PMC9828270; doi:10.7717/peerj.14654)
Supplement: Supplemental Information 4 [file peerj-11-14654-s004.zip]

Archive with 27 entries (27 files):
- GPX4--Figure 7D-illustration.tif
- GPX4--Figure 7D-marker.tif
- GPX4--Figure 7D.tif
- GPX4--Figure 7E-illustration.tif
- GPX4--Figure 7E-marker.tif
- GPX4--Figure 7E.tif
- GPX4--Figure 7F-illustration.tif
- GPX4--Figure 7F-marker.tif
- GPX4--Figure 7F.tif
- GPX4--Figure 7G-7H-illustration.tif
- GPX4--Figure 7I-illustration.tif
- GPX4-Figure 7G - 7H.tif
- GPX4-Figure 7G -7H-marker.tif
- GPX4-Figure 7I-marker.tif
- GPX4-Figure 7I.tif
- actin--Figure 7D-illustration.tif
- actin--Figure 7D-marker.tif
- actin--Figure 7D.tif
- actin--Figure 7E-7F-illustration.tif
- actin--Figure 7E-7F-marker.tif
- actin--Figure 7E-7F.tif
- actin--Figure 7G-7H-illustration.tif
- actin--Figure 7G-7H-marker.tif
- actin--Figure 7G-7H.tif
- actin--Figure 7I-illustration.tif
- actin--Figure 7I-marker.tif
- actin--Figure 7I.tif
